# Supplementary material for: Microwave Irradiation and Glutamic Acid-Assisted Phytotreatment of Tannery and Surgical Industrial Wastewater by Sorghum
Source: Molecules. 2022 Jun 22;27(13):4004. doi: 10.3390/molecules27134004 (PMC9268057; doi:10.3390/molecules27134004)
Supplement: Supplementary file 1 [file molecules-27-04004-s001.zip]

Archive with 2 entries (2 files):
- Supplementary Figure S1 and S2.pdf
- Supplementary Table S1 and S2.pdf
